# Supplementary material for: Seawater intrusion regulates microbial community structure and functional potential in subterranean estuaries of the Yangtze River
Source: Front Microbiol. 2025 Dec 8;16:1724949. doi: 10.3389/fmicb.2025.1724949 (PMC12719298; doi:10.3389/fmicb.2025.1724949)
Supplement: Supplementary file 2 [file Data_Sheet_2.xlsx]

## Sheet: TABLE CAPTIONS
TABLE CAPTIONS
Table S1 Differential biomarkers of microbial community in the layers A, B and C of the subterranean estuary.
Table S2 Keystone node attributes of microbial co-occurrence networks in the subterranean estuary.

## Sheet: Table S1
	Phylum	Class	Order	Family	Group	LDA	Significance
1	p__Proteobacteria	c__Gammaproteobacteria	o__Pseudomonadales	f__Pseudomonadaceae	B	5.13476	***
2	p__Proteobacteria	c__Gammaproteobacteria	o__Pseudomonadales	f__Pseudomonadaceae	B	5.13287	***
3	p__Proteobacteria	c__Gammaproteobacteria	o__Pseudomonadales		B	5.11627	***
4	p__Proteobacteria				C	5.08037	***
5	p__Campilobacterota				A	5.01549	***
6	p__Campilobacterota	c__Campylobacteria			A	5.01549	***
7	p__Campilobacterota	c__Campylobacteria	o__Campylobacterales		A	5.01522	***
8	p__Proteobacteria	c__Gammaproteobacteria			B	4.92322	**
9	p__Campilobacterota	c__Campylobacteria	o__Campylobacterales	f__Arcobacteraceae	A	4.78207	***
10	p__Firmicutes				A	4.63132	***
11	p__Cyanobacteria_Chloroplast				C	4.61275	***
12	p__Cyanobacteria_Chloroplast	c__Chloroplast			C	4.61242	***
13	p__Cyanobacteria_Chloroplast	c__Chloroplast	o__norank_Chloroplast		C	4.61242	***
14	p__Cyanobacteria_Chloroplast	c__Chloroplast	o__norank_Chloroplast	f__Chloroplast	C	4.61242	***
15	p__Campilobacterota	c__Campylobacteria	o__Campylobacterales	f__Thiovulaceae	A	4.56981	***
16	p__Campilobacterota	c__Campylobacteria	o__Campylobacterales	f__Thiovulaceae	A	4.50963	***
17	p__Campilobacterota	c__Campylobacteria	o__Campylobacterales	f__Arcobacteraceae	A	4.48073	***
18	p__Cyanobacteria_Chloroplast	c__Chloroplast	o__norank_Chloroplast	f__Chloroplast	C	4.46213	**
19	p__Firmicutes	c__Clostridia			A	4.45105	***
20	p__Firmicutes	c__Clostridia	o__Clostridiales		A	4.45105	***
21	p__Proteobacteria	c__Betaproteobacteria	o__Burkholderiales		C	4.38702	**
22	p__Proteobacteria	c__Betaproteobacteria			C	4.37055	**
23	p__Campilobacterota	c__Campylobacteria	o__Campylobacterales	f__Arcobacteraceae	A	4.35056	***
24	p__Bacteroidetes				A	4.32243	***
25	p__Proteobacteria	c__Gammaproteobacteria	o__Alteromonadales		A	4.29519	***
26	p__Firmicutes	c__Clostridia	o__Clostridiales	f__unclassified_Clostridiales	A	4.27086	***
27	p__Firmicutes	c__Clostridia	o__Clostridiales	f__unclassified_Clostridiales	A	4.27086	***
28	p__Bacteroidetes	c__Bacteroidia			A	4.26064	***
29	p__Bacteroidetes	c__Bacteroidia	o__Bacteroidales		A	4.26064	***
30	p__Proteobacteria	c__Betaproteobacteria	o__Burkholderiales	f__Comamonadaceae	C	4.17993	**
31	p__Proteobacteria	c__Alphaproteobacteria	o__Rhodobacterales	f__Rhodobacteraceae	B	4.1457	**
32	p__Proteobacteria	c__Betaproteobacteria	o__Burkholderiales	f__Comamonadaceae	C	4.11955	**
33	p__Proteobacteria	c__Gammaproteobacteria	o__unclassified_Gammaproteobacteria		A	4.07312	***
34	p__Proteobacteria	c__Gammaproteobacteria	o__unclassified_Gammaproteobacteria	f__unclassified_Gammaproteobacteria	A	4.07312	***
35	p__Proteobacteria	c__Gammaproteobacteria	o__unclassified_Gammaproteobacteria	f__unclassified_Gammaproteobacteria	A	4.07312	***
36	p__Bacteroidetes	c__Bacteroidia	o__Bacteroidales	f__Marinifilaceae	A	3.97594	**
37	p__Proteobacteria	c__Betaproteobacteria	o__Burkholderiales	f__Burkholderiaceae	C	3.97482	**
38	p__Cyanobacteria_Chloroplast	c__Chloroplast	o__norank_Chloroplast	f__Chloroplast	C	3.97371	***
39	p__Proteobacteria	c__Gammaproteobacteria	o__Alteromonadales	f__Pseudoalteromonadaceae	A	3.96847	**
40	p__Proteobacteria	c__Gammaproteobacteria	o__Alteromonadales	f__Pseudoalteromonadaceae	A	3.94756	**
41	p__Proteobacteria	c__Betaproteobacteria	o__Burkholderiales	f__Burkholderiaceae	C	3.93939	**
42	p__Campilobacterota	c__Campylobacteria	o__Campylobacterales	f__Arcobacteraceae	A	3.88522	***
43	p__Proteobacteria	c__Gammaproteobacteria	o__Vibrionales		A	3.87697	***
44	p__Proteobacteria	c__Gammaproteobacteria	o__Vibrionales	f__Vibrionaceae	A	3.87697	***
45	p__Bacteroidetes	c__Bacteroidia	o__Bacteroidales	f__Prolixibacteraceae	A	3.866	***
46	p__Parcubacteria				A	3.86371	**
47	p__Parcubacteria	c__norank_Parcubacteria			A	3.86371	**
48	p__Parcubacteria	c__norank_Parcubacteria	o__norank_Parcubacteria		A	3.86371	**
49	p__Parcubacteria	c__norank_Parcubacteria	o__norank_Parcubacteria	f__norank_Parcubacteria	A	3.86371	**
50	p__Proteobacteria	c__Alphaproteobacteria	o__Rhizobiales	f__Bradyrhizobiaceae	C	3.85154	**
51	p__Proteobacteria	c__Alphaproteobacteria	o__Rhizobiales	f__Bradyrhizobiaceae	C	3.85126	**
52	p__Proteobacteria	c__Gammaproteobacteria	o__Alteromonadales	f__Psychromonadaceae	A	3.84366	***
53	p__Proteobacteria	c__Gammaproteobacteria	o__Alteromonadales	f__Psychromonadaceae	A	3.84192	***
54	p__Proteobacteria	c__Gammaproteobacteria	o__Vibrionales	f__Vibrionaceae	A	3.83661	***
55	p__Spirochaetes				A	3.82825	***
56	p__Spirochaetes	c__Spirochaetia			A	3.82825	***
57	p__Spirochaetes	c__Spirochaetia	o__Spirochaetales		A	3.82825	***
58	p__Spirochaetes	c__Spirochaetia	o__Spirochaetales	f__Spirochaetaceae	A	3.81845	***
59	p__Proteobacteria	c__Alphaproteobacteria	o__Rhodobacterales	f__Rhodobacteraceae	C	3.81737	***
60	p__Firmicutes	c__Bacilli	o__Bacillales	f__Bacillales_Incertae_Sedis_XII	A	3.81045	**
61	p__Firmicutes	c__Bacilli	o__Bacillales	f__Bacillales_Incertae_Sedis_XII	A	3.81045	**
62	p__Bacteroidetes	c__Flavobacteriia	o__Flavobacteriales	f__Flavobacteriaceae	A	3.80643	**
63	p__Bacteroidetes	c__Chitinophagia	o__Chitinophagales	f__Chitinophagaceae	C	3.74892	**
64	p__Bacteroidetes	c__Chitinophagia			C	3.74537	**
65	p__Bacteroidetes	c__Chitinophagia	o__Chitinophagales		C	3.74537	**
66	p__Bacteroidetes	c__Chitinophagia	o__Chitinophagales	f__Chitinophagaceae	C	3.74537	**
67	p__Proteobacteria	c__Alphaproteobacteria	o__Sphingomonadales		C	3.73257	**
68	p__Spirochaetes	c__Spirochaetia	o__Spirochaetales	f__Spirochaetaceae	A	3.71154	***
69	p__Verrucomicrobia	c__Opitutae			A	3.69703	***
70	p__Verrucomicrobia				A	3.69408	**
71	p__Verrucomicrobia	c__Opitutae	o__Puniceicoccales		A	3.69097	**
72	p__Verrucomicrobia	c__Opitutae	o__Puniceicoccales	f__Puniceicoccaceae	A	3.69097	**
73	p__Bacteroidetes	c__Bacteroidia	o__Bacteroidales	f__Prevotellaceae	A	3.67913	**
74	p__Campilobacterota	c__Campylobacteria	o__Campylobacterales	f__Thiovulaceae	A	3.66548	***
75	p__Firmicutes	c__Clostridia	o__Clostridiales	f__Clostridiaceae_1	A	3.64021	***
76	p__Firmicutes	c__Clostridia	o__Clostridiales	f__Clostridiaceae_1	A	3.63476	***
77	p__Actinobacteria	c__Actinobacteria	o__Micrococcales	f__Microbacteriaceae	C	3.61339	**
78	p__Proteobacteria	c__Alphaproteobacteria	o__Rhodobacterales	f__Rhodobacteraceae	A	3.58736	**
79	p__Campilobacterota	c__Campylobacteria	o__Campylobacterales	f__Sulfurovaceae	A	3.58473	***
80	p__Campilobacterota	c__Campylobacteria	o__Campylobacterales	f__Sulfurovaceae	A	3.58473	***
81	p__Proteobacteria	c__Gammaproteobacteria	o__Alteromonadales	f__Shewanellaceae	A	3.54098	**
82	p__Proteobacteria	c__Gammaproteobacteria	o__Alteromonadales	f__Shewanellaceae	A	3.54078	**
83	p__Actinobacteria	c__Actinobacteria	o__Micrococcales	f__Microbacteriaceae	B	3.53329	**
84	p__Proteobacteria	c__Alphaproteobacteria	o__Caulobacterales		C	3.52981	**
85	p__Proteobacteria	c__Alphaproteobacteria	o__Caulobacterales	f__Caulobacteraceae	C	3.52724	**
86	p__Fusobacteria				A	3.52607	***
87	p__Fusobacteria	c__Fusobacteriia			A	3.52607	***
88	p__Fusobacteria	c__Fusobacteriia	o__Fusobacteriales		A	3.52607	***
89	p__Proteobacteria	c__Alphaproteobacteria	o__Caulobacterales	f__Caulobacteraceae	C	3.47282	**
90	p__Fusobacteria	c__Fusobacteriia	o__Fusobacteriales	f__Leptotrichiaceae	A	3.4508	***
91	p__Proteobacteria	c__Deltaproteobacteria	o__Desulfobacterales	f__unclassified_Desulfobacterales	A	3.45033	**
92	p__Proteobacteria	c__Deltaproteobacteria	o__Desulfobacterales	f__unclassified_Desulfobacterales	A	3.45033	**
93	p__Firmicutes	c__unclassified_Firmicutes			A	3.43222	**
94	p__Firmicutes	c__unclassified_Firmicutes	o__unclassified_Firmicutes		A	3.43222	**
95	p__Firmicutes	c__unclassified_Firmicutes	o__unclassified_Firmicutes	f__unclassified_Firmicutes	A	3.43222	**
96	p__Firmicutes	c__unclassified_Firmicutes	o__unclassified_Firmicutes	f__unclassified_Firmicutes	A	3.43222	**
97	p__Bacteroidetes	c__Bacteroidia	o__Bacteroidales	f__Prolixibacteraceae	A	3.42788	***
98	p__Bacteroidetes	c__Bacteroidia	o__Bacteroidales	f__Marinifilaceae	A	3.40157	***
99	p__Proteobacteria	c__Oligoflexia			A	3.35614	***
100	p__Proteobacteria	c__Oligoflexia	o__Bacteriovoracales		A	3.35421	***
101	p__Fusobacteria	c__Fusobacteriia	o__Fusobacteriales	f__Leptotrichiaceae	A	3.35132	***
102	p__Proteobacteria	c__Alphaproteobacteria	o__Sphingomonadales	f__Erythrobacteraceae	C	3.34929	***
103	p__Bacteroidetes	c__Bacteroidia	o__Bacteroidales	f__Prolixibacteraceae	A	3.30052	***
104	p__Bacteroidetes	c__Bacteroidia	o__Bacteroidales	f__Bacteroidaceae	A	3.26611	**
105	p__Firmicutes	c__Clostridia	o__Clostridiales	f__Clostridiales_Incertae_Sedis_XII	A	3.26463	***
106	p__Firmicutes	c__Clostridia	o__Clostridiales	f__Peptostreptococcaceae	A	3.26196	**
107	p__Firmicutes	c__Clostridia	o__Clostridiales	f__Clostridiales_Incertae_Sedis_XII	A	3.25942	***
108	p__Bacteroidetes	c__Bacteroidia	o__Bacteroidales	f__Bacteroidaceae	A	3.25432	***
109	p__Firmicutes	c__Bacilli	o__Bacillales	f__Planococcaceae	A	3.25384	**
110	p__Firmicutes	c__Clostridia	o__Clostridiales	f__Peptostreptococcaceae	A	3.25346	**
111	p__Firmicutes	c__Bacilli	o__Bacillales	f__Planococcaceae	A	3.21528	**
112	p__Proteobacteria	c__Gammaproteobacteria	o__Oceanospirillales	f__Halomonadaceae	A	3.19916	**
113	p__Campilobacterota	c__Campylobacteria	o__Campylobacterales	f__Sulfurospirillaceae	A	3.18793	***
114	p__Campilobacterota	c__Campylobacteria	o__Campylobacterales	f__Sulfurospirillaceae	A	3.18793	***
115	p__Proteobacteria	c__Oligoflexia	o__Bacteriovoracales	f__Halobacteriovoraceae	A	3.18518	***
116	p__Proteobacteria	c__Oligoflexia	o__Bacteriovoracales	f__Halobacteriovoraceae	A	3.18518	***
117	p__Proteobacteria	c__Gammaproteobacteria	o__Pseudomonadales	f__Moraxellaceae	B	3.18386	**
118	p__Proteobacteria	c__Gammaproteobacteria	o__Thiotrichales		A	3.16595	***
119	p__Proteobacteria	c__Deltaproteobacteria	o__Syntrophobacterales	f__Syntrophaceae	A	3.16202	**
120	p__Proteobacteria	c__Gammaproteobacteria	o__Thiotrichales	f__Piscirickettsiaceae	A	3.15462	***
121	p__Proteobacteria	c__Alphaproteobacteria	o__Rhodospirillales		A	3.12774	**
122	p__Candidatus_Saccharibacteria				A	3.11563	***
123	p__Candidatus_Saccharibacteria	c__norank_Candidatus_Saccharibacteria			A	3.11563	***
124	p__Candidatus_Saccharibacteria	c__norank_Candidatus_Saccharibacteria	o__norank_Candidatus_Saccharibacteria		A	3.11563	***
125	p__Candidatus_Saccharibacteria	c__norank_Candidatus_Saccharibacteria	o__norank_Candidatus_Saccharibacteria	f__norank_Candidatus_Saccharibacteria	A	3.11563	***
126	p__Chloroflexi	c__unclassified_Chloroflexi			C	3.07644	**
127	p__Chloroflexi	c__unclassified_Chloroflexi	o__unclassified_Chloroflexi		C	3.07644	**
128	p__Chloroflexi	c__unclassified_Chloroflexi	o__unclassified_Chloroflexi	f__unclassified_Chloroflexi	C	3.07644	**
129	p__Chloroflexi	c__unclassified_Chloroflexi	o__unclassified_Chloroflexi	f__unclassified_Chloroflexi	C	3.07644	**
130	p__Proteobacteria	c__Alphaproteobacteria	o__Rhizobiales	f__Phreatobacteraceae	C	3.04432	**
131	p__Proteobacteria	c__Alphaproteobacteria	o__Rhizobiales	f__Phreatobacteraceae	C	3.04432	**
132	p__Proteobacteria	c__Alphaproteobacteria	o__Rhodospirillales	f__Terasakiellaceae	A	3.00837	***
133	p__Proteobacteria	c__Alphaproteobacteria	o__Rhodospirillales	f__Terasakiellaceae	A	3.00837	***
134	p__Proteobacteria	c__Betaproteobacteria	o__Nitrosomonadales	f__Gallionellaceae	A	2.94766	***
135	p__Proteobacteria	c__Deltaproteobacteria	o__Desulfovibrionales	f__Desulfovibrionaceae	A	2.94039	***
136	p__Proteobacteria	c__Deltaproteobacteria	o__Desulfovibrionales		A	2.93269	***
137	p__Proteobacteria	c__Deltaproteobacteria	o__Desulfobacterales	f__Desulfobulbaceae	A	2.93209	***
138	p__Proteobacteria	c__Gammaproteobacteria	o__Alteromonadales	f__Alteromonadaceae	C	2.90937	**
139	p__Proteobacteria	c__Gammaproteobacteria	o__Thiotrichales	f__Piscirickettsiaceae	A	2.9033	***
140	p__Proteobacteria	c__Betaproteobacteria	o__Nitrosomonadales	f__Gallionellaceae	A	2.90194	**
141	p__Firmicutes	c__Bacilli	o__Lactobacillales	f__Streptococcaceae	C	2.87712	**
142	p__Firmicutes	c__Clostridia	o__Clostridiales	f__norank_Clostridiales	A	2.87297	***
143	p__Firmicutes	c__Clostridia	o__Clostridiales	f__norank_Clostridiales	A	2.87257	***
144	p__Proteobacteria	c__Deltaproteobacteria	o__norank_Deltaproteobacteria		A	2.8505	**
145	p__Proteobacteria	c__Deltaproteobacteria	o__norank_Deltaproteobacteria	f__Syntrophorhabdaceae	A	2.8505	**
146	p__Proteobacteria	c__Deltaproteobacteria	o__norank_Deltaproteobacteria	f__Syntrophorhabdaceae	A	2.8505	**
147	p__Proteobacteria	c__Deltaproteobacteria	o__Desulfovibrionales	f__Desulfovibrionaceae	A	2.8502	***
148	p__Firmicutes	c__Bacilli	o__Lactobacillales	f__Streptococcaceae	C	2.83658	***
149	p__Spirochaetes	c__Spirochaetia	o__Spirochaetales	f__Spirochaetaceae	A	2.83076	***
150	p__Proteobacteria	c__Zetaproteobacteria			A	2.82864	***
151	p__Proteobacteria	c__Zetaproteobacteria	o__Mariprofundales		A	2.82864	***
152	p__Proteobacteria	c__Zetaproteobacteria	o__Mariprofundales	f__Mariprofundaceae	A	2.82864	***
153	p__Proteobacteria	c__Zetaproteobacteria	o__Mariprofundales	f__Mariprofundaceae	A	2.82864	***
154	p__Proteobacteria	c__Alphaproteobacteria	o__Rhodospirillales	f__Thalassospiraceae	A	2.82075	***
155	p__Proteobacteria	c__Alphaproteobacteria	o__Rhodospirillales	f__Thalassospiraceae	A	2.81941	***
156	p__Firmicutes	c__Bacilli	o__Lactobacillales	f__Lactobacillaceae	C	2.81342	***
157	p__Proteobacteria	c__Oligoflexia	o__Bacteriovoracales	f__unclassified_Bacteriovoracales	A	2.80072	***
158	p__Proteobacteria	c__Oligoflexia	o__Bacteriovoracales	f__unclassified_Bacteriovoracales	A	2.80072	***
159	p__Proteobacteria	c__Gammaproteobacteria	o__Alteromonadales	f__unclassified_Alteromonadales	A	2.77847	***
160	p__Proteobacteria	c__Gammaproteobacteria	o__Alteromonadales	f__unclassified_Alteromonadales	A	2.77847	***
161	p__Fusobacteria	c__Fusobacteriia	o__Fusobacteriales	f__Leptotrichiaceae	A	2.767	***
162	p__Fibrobacteres				A	2.75648	**
163	p__Proteobacteria	c__Gammaproteobacteria	o__Aeromonadales		A	2.756	***
164	p__Proteobacteria	c__Gammaproteobacteria	o__Aeromonadales	f__Aeromonadaceae	A	2.756	***
165	p__Fibrobacteres	c__Fibrobacteria			A	2.73216	***
166	p__Fibrobacteres	c__Fibrobacteria	o__Fibrobacterales		A	2.73216	***
167	p__Fibrobacteres	c__Fibrobacteria	o__Fibrobacterales	f__Fibrobacteraceae	A	2.73216	***
168	p__Fibrobacteres	c__Fibrobacteria	o__Fibrobacterales	f__Fibrobacteraceae	A	2.73216	***
169	p__Firmicutes	c__Clostridia	o__Clostridiales	f__Peptococcaceae_1	C	2.72925	**
170	p__Firmicutes	c__Clostridia	o__Clostridiales	f__Peptococcaceae_1	C	2.72877	**
171	p__Ignavibacteriae				A	2.71251	**
172	p__Ignavibacteriae	c__Ignavibacteria			A	2.71251	**
173	p__Ignavibacteriae	c__Ignavibacteria	o__Ignavibacteriales		A	2.71251	**
174	p__Ignavibacteriae	c__Ignavibacteria	o__Ignavibacteriales	f__Ignavibacteriaceae	A	2.71251	**
175	p__Campilobacterota	c__Campylobacteria	o__Campylobacterales	f__unclassified_Campylobacterales	A	2.70377	***
176	p__Campilobacterota	c__Campylobacteria	o__Campylobacterales	f__unclassified_Campylobacterales	A	2.70377	***
177	p__Bacteroidetes	c__Bacteroidia	o__Bacteroidales	f__Prolixibacteraceae	A	2.65268	***
178	p__Proteobacteria	c__Deltaproteobacteria	o__Desulfobacterales	f__Desulfobulbaceae	A	2.64957	***
179	p__Firmicutes	c__Clostridia	o__Clostridiales	f__Ruminococcaceae	A	2.64419	**
180	p__Proteobacteria	c__Betaproteobacteria	o__Burkholderiales	f__Comamonadaceae	B	2.63446	**
181	p__Proteobacteria	c__Gammaproteobacteria	o__Alteromonadales	f__Pseudoalteromonadaceae	A	2.62354	**
182	p__Bacteroidetes	c__Bacteroidia	o__Bacteroidales	f__unclassified_Bacteroidales	A	2.55283	**
183	p__Bacteroidetes	c__Bacteroidia	o__Bacteroidales	f__unclassified_Bacteroidales	A	2.55283	**
184	p__Bacteroidetes	c__Flavobacteriia	o__Flavobacteriales	f__Flavobacteriaceae	A	2.54771	***
185	p__Bacteroidetes	c__Flavobacteriia	o__Flavobacteriales	f__Flavobacteriaceae	A	2.52024	***
186	p__Firmicutes	c__Clostridia	o__Clostridiales	f__Eubacteriaceae	A	2.51826	***
187	p__Planctomycetes	c__Planctomycetacia	o__Pirellulales	f__Thermoguttaceae	A	2.51788	***
188	p__Proteobacteria	c__Gammaproteobacteria	o__Vibrionales	f__Vibrionaceae	A	2.50522	**
189	p__Proteobacteria	c__Gammaproteobacteria	o__Vibrionales	f__Vibrionaceae	A	2.50054	***
190	p__Proteobacteria	c__Deltaproteobacteria	o__Desulfuromonadales	f__Desulfuromonadaceae	A	2.49704	**
191	p__Proteobacteria	c__Gammaproteobacteria	o__Alteromonadales	f__Colwelliaceae	A	2.49272	**
192	p__Proteobacteria	c__Deltaproteobacteria	o__Desulfuromonadales	f__Geobacteraceae	A	2.47641	***
193	p__Proteobacteria	c__Betaproteobacteria	o__Burkholderiales	f__Comamonadaceae	C	2.46429	**
194	p__Proteobacteria	c__Betaproteobacteria	o__Nitrosomonadales	f__unclassified_Nitrosomonadales	A	2.45997	***
195	p__Proteobacteria	c__Betaproteobacteria	o__Nitrosomonadales	f__unclassified_Nitrosomonadales	A	2.45997	***
196	p__Proteobacteria	c__Gammaproteobacteria	o__Pseudomonadales	f__Moraxellaceae	C	2.45677	**
197	p__Planctomycetes	c__Planctomycetacia	o__Pirellulales	f__Thermoguttaceae	A	2.45428	***
198	p__Ignavibacteriae	c__Ignavibacteria	o__Ignavibacteriales	f__Ignavibacteriaceae	A	2.44714	***
199	p__Fusobacteria	c__Fusobacteriia	o__Fusobacteriales	f__Fusobacteriaceae	A	2.44602	***
200	p__Proteobacteria	c__Deltaproteobacteria	o__Desulfuromonadales	f__Geobacteraceae	A	2.42102	***
201	p__Proteobacteria	c__Deltaproteobacteria	o__Desulfuromonadales	f__unclassified_Desulfuromonadales	A	2.41684	**
202	p__Proteobacteria	c__Deltaproteobacteria	o__Desulfuromonadales	f__unclassified_Desulfuromonadales	A	2.41684	**
203	p__Fusobacteria	c__Fusobacteriia	o__Fusobacteriales	f__unclassified_Fusobacteriales	A	2.41615	***
204	p__Fusobacteria	c__Fusobacteriia	o__Fusobacteriales	f__unclassified_Fusobacteriales	A	2.41615	***
205	p__Firmicutes	c__Bacilli	o__Bacillales	f__Staphylococcaceae	C	2.41252	***
206	p__Proteobacteria	c__Deltaproteobacteria	o__Desulfobacterales	f__Desulfobacteraceae	A	2.40883	***
207	p__Firmicutes	c__Bacilli	o__Bacillales	f__Staphylococcaceae	C	2.40697	***
208	p__Proteobacteria	c__Betaproteobacteria	o__Burkholderiales	f__Comamonadaceae	C	2.39763	**
209	p__Proteobacteria	c__Betaproteobacteria	o__Burkholderiales	f__Oxalobacteraceae	C	2.3586	**
210	p__Firmicutes	c__Negativicutes	o__Selenomonadales		A	2.30173	**
211	p__Proteobacteria	c__Gammaproteobacteria	o__Alteromonadales	f__Alteromonadaceae	A	2.29926	**
212	p__Deinococcus-Thermus				B	2.28997	**
213	p__Deinococcus-Thermus	c__Deinococci			B	2.28997	**
214	p__Fusobacteria	c__Fusobacteriia	o__Fusobacteriales	f__Fusobacteriaceae	A	2.28663	***
215	p__Firmicutes	c__Clostridia	o__Clostridiales	f__Ruminococcaceae	A	2.28419	***
216	p__Firmicutes	c__Clostridia	o__Clostridiales	f__Clostridiales_Incertae_Sedis_XIII	A	2.2817	**
217	p__Proteobacteria	c__Betaproteobacteria	o__Burkholderiales	f__Comamonadaceae	B	2.27864	**
218	p__Proteobacteria	c__Gammaproteobacteria	o__Methylococcales	f__Methylococcaceae	A	2.27273	**
219	p__Campilobacterota	c__Campylobacteria	o__Campylobacterales	f__Thiovulaceae	A	2.26176	***
220	p__Planctomycetes	c__Phycisphaerae	o__unclassified_Phycisphaerae		A	2.25612	**
221	p__Planctomycetes	c__Phycisphaerae	o__unclassified_Phycisphaerae	f__unclassified_Phycisphaerae	A	2.25612	**
222	p__Planctomycetes	c__Phycisphaerae	o__unclassified_Phycisphaerae	f__unclassified_Phycisphaerae	A	2.25612	**
223	p__Firmicutes	c__Clostridia	o__Clostridiales	f__Clostridiales_Incertae_Sedis_XIII	A	2.25284	**
224	p__Bacteroidetes	c__Bacteroidia	o__Bacteroidales	f__Prolixibacteraceae	A	2.24924	***
225	p__Proteobacteria	c__Betaproteobacteria	o__Neisseriales	f__Chromobacteriaceae	B	2.24788	**
226	p__Deinococcus-Thermus	c__Deinococci	o__Deinococcales		C	2.23703	**
227	p__Deinococcus-Thermus	c__Deinococci	o__Deinococcales	f__Deinococcaceae	C	2.23703	**
228	p__Deinococcus-Thermus	c__Deinococci	o__Deinococcales	f__Deinococcaceae	C	2.23703	**
229	p__Firmicutes	c__Negativicutes	o__Selenomonadales	f__unclassified_Selenomonadales	A	2.23669	***
230	p__Firmicutes	c__Negativicutes	o__Selenomonadales	f__unclassified_Selenomonadales	A	2.23669	***
231	p__Proteobacteria	c__Betaproteobacteria	o__Neisseriales	f__Chromobacteriaceae	B	2.22417	**
232	p__Actinobacteria	c__Actinobacteria	o__Micrococcales	f__Demequinaceae	A	2.22333	**
233	p__Actinobacteria	c__Actinobacteria	o__Micrococcales	f__Demequinaceae	A	2.22333	**
234	p__Proteobacteria	c__Betaproteobacteria	o__Neisseriales		B	2.21692	**
235	p__Chloroflexi	c__Anaerolineae	o__Anaerolineales	f__Anaerolineaceae	A	2.20846	**
236	p__Proteobacteria	c__Gammaproteobacteria	o__Oceanospirillales	f__Oceanospirillaceae	A	2.20304	**
237	p__Proteobacteria	c__Alphaproteobacteria	o__Rhizobiales	f__Rhizobiaceae	A	2.18862	***
238	p__Spirochaetes	c__Spirochaetia	o__Spirochaetales	f__Sphaerochaetaceae	A	2.17526	**
239	p__Acidobacteria	c__Holophagae			A	2.16505	**
240	p__Proteobacteria	c__Gammaproteobacteria	o__Alteromonadales	f__Celerinatantimonadaceae	A	2.14803	**
241	p__Proteobacteria	c__Gammaproteobacteria	o__Alteromonadales	f__Celerinatantimonadaceae	A	2.14803	**
242	p__Proteobacteria	c__Gammaproteobacteria	o__Methylococcales	f__Methylococcaceae	A	2.12716	**
243	p__Planctomycetes	c__Phycisphaerae	o__Sedimentisphaerales	f__unclassified_Sedimentisphaerales	A	2.10647	***
244	p__Planctomycetes	c__Phycisphaerae	o__Sedimentisphaerales	f__unclassified_Sedimentisphaerales	A	2.10647	***
245	p__Proteobacteria	c__Gammaproteobacteria	o__Alteromonadales	f__Alteromonadaceae	A	2.09122	***
246	p__Spirochaetes	c__Spirochaetia	o__Spirochaetales	f__Spirochaetaceae	A	2.08909	***
247	p__Spirochaetes	c__Spirochaetia	o__Spirochaetales	f__Spirochaetaceae	A	2.08696	***
248	p__Actinobacteria	c__Actinobacteria	o__Propionibacteriales	f__Nocardioidaceae	A	2.07653	**
249	p__Proteobacteria	c__Betaproteobacteria	o__Nitrosomonadales	f__Gallionellaceae	A	2.07347	***
250	p__Proteobacteria	c__Alphaproteobacteria	o__Rhodobacterales	f__Rhodobacteraceae	A	2.07298	**
251	p__Firmicutes	c__Clostridia	o__Clostridiales	f__Lachnospiraceae	A	2.05765	***
252	p__Bacteroidetes	c__Chitinophagia	o__Chitinophagales	f__Chitinophagaceae	A	2.04995	**
253	p__Proteobacteria	c__Deltaproteobacteria	o__Desulfobacterales	f__Desulfobacteraceae	A	2.04611	***
254	p__Bacteroidetes	c__Bacteroidia	o__Bacteroidales	f__Lentimicrobiaceae	A	2.03687	***
255	p__Bacteroidetes	c__Bacteroidia	o__Bacteroidales	f__Lentimicrobiaceae	A	2.03687	***
256	p__Proteobacteria	c__Alphaproteobacteria	o__Rhizobiales	f__Breoghaniaceae	A	2.0355	***
257	p__Proteobacteria	c__Alphaproteobacteria	o__Rhizobiales	f__Breoghaniaceae	A	2.0355	***
258	p__Proteobacteria	c__Gammaproteobacteria	o__Enterobacterales	f__Yersiniaceae	A	2.03006	***
259	p__Proteobacteria	c__Oligoflexia	o__Bacteriovoracales	f__Bacteriovoracaceae	A	2.02486	**
260	p__Proteobacteria	c__Alphaproteobacteria	o__Rhodospirillales	f__Rhodospirillaceae	A	2.02256	***
261	p__Proteobacteria	c__Gammaproteobacteria	o__Chromatiales	f__Thioprofundaceae	A	2.01982	***

## Sheet: Table S2
	OTU_ID	degree	betweenness_centrality	closeness_centrality	eigenvector_centrality	Abundance	module	z	p	taxa_roles	Kingdom	Phylum	Class	Order	Family	Genus
Layer A	OTU270	55	2735	0.000587939	1	0.0868586	M2	2.92708	0.0700826	Module hubs	k__Bacteria	p__Proteobacteria	c__Gammaproteobacteria	o__Alteromonadales	f__Pseudoalteromonadaceae	g__Psychrosphaera
	OTU387	30	5007	0.000557669	7.06738e-06	0.0503913	M1	3.00499	0	Module hubs	k__Bacteria	p__Proteobacteria	c__Betaproteobacteria	o__unclassified_Betaproteobacteria	f__unclassified_Betaproteobacteria	g__unclassified_Betaproteobacteria
	OTU162	30	5557	0.00052954	7.19764e-06	0.0248089	M1	3.00499	0	Module hubs	k__Bacteria	p__Proteobacteria	c__Alphaproteobacteria	o__Rhodobacterales	f__Rhodobacteraceae	g__unclassified_Rhodobacteraceae
	OTU561	31	9069	0.00055736	8.19174e-06	0.0807255	M1	3.14602	0	Module hubs	k__Bacteria	p__Proteobacteria	c__Zetaproteobacteria	o__Mariprofundales	f__Mariprofundaceae	g__Mariprofundus
	OTU158	27	2486	0.000563367	0.00109539	0.235049	M3	2.99494	0.0713306	Module hubs	k__Bacteria	p__Firmicutes	c__unclassified_Firmicutes	o__unclassified_Firmicutes	f__unclassified_Firmicutes	g__unclassified_Firmicutes
	OTU1024	4	3630	0.000467388	3.74965e-05	0.0290081	M14	0.866025	0.625	Connectors	k__Bacteria	p__Proteobacteria	c__Deltaproteobacteria	o__Desulfobacterales	f__Desulfobacteraceae	g__Desulfatiglans
	OTU376	3	4325	0.000526447	0.00896607	0.038346	M6	-1.13933	0.666667	Connectors	k__Bacteria	p__Fusobacteria	c__Fusobacteriia	o__Fusobacteriales	f__unclassified_Fusobacteriales	g__unclassified_Fusobacteriales
	OTU693	5	3567	0.000537385	0.000330997	0.027461	M3	-0.973356	0.64	Connectors	k__Bacteria	p__unclassified_Bacteria	c__unclassified_Bacteria	o__unclassified_Bacteria	f__unclassified_Bacteria	g__unclassified_Bacteria
Layer B	OTU21910	4	856	0.00155052	0.00102841	0.0214368	M9	-0.67082	0.625	Connectors	k__Bacteria	p__Proteobacteria	c__Gammaproteobacteria	o__unclassified_Gammaproteobacteria	f__unclassified_Gammaproteobacteria	g__unclassified_Gammaproteobacteria
	OTU340	4	83	0.0015861	0.0462543	0.058758	M4	-1.11111	0.625	Connectors	k__Bacteria	p__Proteobacteria	c__Gammaproteobacteria	o__Alteromonadales	f__Colwelliaceae	g__Colwellia
	OTU240	56	1066	0.00213649	0.778124	0.0269408	M1	2.8565	0.293367	Module hubs	k__Bacteria	p__unclassified_Bacteria	c__unclassified_Bacteria	o__unclassified_Bacteria	f__unclassified_Bacteria	g__unclassified_Bacteria
	OTU297	7	1555	0.00180321	0.01129	0.0223541	M2	-1.02551	0.653061	Connectors	k__Bacteria	p__Bacteroidetes	c__unclassified_Bacteroidetes	o__unclassified_Bacteroidetes	f__unclassified_Bacteroidetes	g__unclassified_Bacteroidetes
Layer C	OTU104	27	1948	0.0013851	4.57791e-16	0.171188	M1	3.9617	0.203018	Module hubs	k__Bacteria	p__unclassified_Bacteria	c__unclassified_Bacteria	o__unclassified_Bacteria	f__unclassified_Bacteria	g__unclassified_Bacteria
	OTU431	22	2475	0.0013875	3.21317e-16	0.0376715	M2	2.99572	0.0867769	Module hubs	k__Bacteria	p__unclassified_Bacteria	c__unclassified_Bacteria	o__unclassified_Bacteria	f__unclassified_Bacteria	g__unclassified_Bacteria
	OTU113	21	3211	0.00143691	2.40124e-16	0.180056	M1	3.08838	0.0907029	Module hubs	k__Bacteria	p__unclassified_Bacteria	c__unclassified_Bacteria	o__unclassified_Bacteria	f__unclassified_Bacteria	g__unclassified_Bacteria
	OTU293	5	936	0.00118813	4.23241e-17	0.0441492	M12	0.408248	0.64	Connectors	k__Bacteria	p__unclassified_Bacteria	c__unclassified_Bacteria	o__unclassified_Bacteria	f__unclassified_Bacteria	g__unclassified_Bacteria
	OTU911	4	334	0.00119867	5.39848e-17	0.0128297	M9	-0.474342	0.625	Connectors	k__Bacteria	p__unclassified_Bacteria	c__unclassified_Bacteria	o__unclassified_Bacteria	f__unclassified_Bacteria	g__unclassified_Bacteria
	OTU1200	7	1794	0.00055469	8.77586e-17	0.0365395	M3	2.59991	0	Module hubs	k__Bacteria	p__unclassified_Bacteria	c__unclassified_Bacteria	o__unclassified_Bacteria	f__unclassified_Bacteria	g__unclassified_Bacteria
	OTU501	7	241	0.00451122	3.36419e-05	0.0454071	M7	2.50009	0	Module hubs	k__Bacteria	p__Proteobacteria	c__Gammaproteobacteria	o__unclassified_Gammaproteobacteria	f__unclassified_Gammaproteobacteria	g__unclassified_Gammaproteobacteria
	OTU425	4	935	0.00114434	4.40516e-17	0.0198106	M8	-0.155857	0.625	Connectors	k__Bacteria	p__Aminicenantes	c__norank_Aminicenantes	o__norank_Aminicenantes	f__unclassified_Aminicenantes	g__unclassified_Aminicenantes
